# Supplementary material for: Comparison between two amplicon-based sequencing panels of different scales in the detection of somatic mutations associated with gastric cancer
Source: BMC Genomics. 2016 Oct 26;17:833. doi: 10.1186/s12864-016-3166-4 (PMC5080794; doi:10.1186/s12864-016-3166-4)
Supplement: Additional file 1: Table S1. — Panel description and references. Table S2. Cutting areas of ESD-resected specimens (n=19) by laser capture microdissection and biopsies (n=2). Table S3. Assessment of tumor-derived DNA qualities. (XLS 43 kb) [file 12864_2016_3166_MOESM1_ESM.xls]

## Sheet: Table S1. Panel description
Table S1. Panel description and references.
Gene	Selective Panel	Comprehensive Panel	Reference
TP53	+	+	16,17,18,19,20,21,22
CDH1	+	+	16,17,19,20,21,22
SMAD4	+	+	16,20,22
PIK3CA	+	+	16,17,18,19,21,22
RHOA	+	+	16,19,20,21
ARID1A	+	+	16,17,18,19,20,21,22
KRAS	+	+	16,19,20,21,22
APC	+	+	16,17,19,20,21,22
BCOR	+	+	16
RNF43	+	+	16,20
CTNNB1	+	+	16,17,18,19,20,21,22
RASA1	+	+	16
ERBB2	+	+	16,20,21,22
EGFR	+	+	16,20,21,22
ERBB3	+	+	16
JAK2	+	+	16
FGFR2	+	+	16,20,21,22
MET	+	+	16,20,21,22
NRAS	+	+	16
PTEN	+	+	16,17,19,20,22
MUC6	-	+	16,20
EYA4	-	+	16
BNC2	-	+	16
ABCA10	-	+	16
MACF1	-	+	16,19
SMAD2	-	+	16
SOHLH2	-	+	16
FAM46D	-	+	16
PLB1	-	+	16
CNGA4	-	+	16
EIF2C4	-	+	16
PTPRC	-	+	16
CD274	-	+	16
PDCD1LG2	-	+	16
VEGFA	-	+	16,22
PIK3R1	-	+	16
AKAP13	-	+	19
RGNEF	-	+	19
DLC1	-	+	19
ARHGAP5	-	+	19
KMT2C	-	+	18,19
FAT4	-	+	18,19,21,22
PKHD1	-	+	18,19
FGFR1	-	+	19
DNAH7	-	+	17,19
KIF2B	-	+	19
CTNNA2	-	+	20
GLI3	-	+	20
ZIC4	-	+	20
ELF3	-	+	20
TGFBR2	-	+	20,21
ACVR2A	-	+	17,20,22
KMT2A	-	+	20
LDOC1	-	+	22
PCDH9	-	+	22
TMPRSS2	-	+	21
SYNE1	-	+	21
CTNNA1	-	+	21
Note: +, included in the panel; -, not included in the panel
[Reference]
16. Bass AJ, Thorsson V, Shmulevich I, Reynolds SM, Miller M, Bernard B, et al. Comprehensive molecular characterization of gastric adenocarcinoma. Nature. 2014;513:202-9.
17. Wang K, Kan J, Yuen ST, Shi ST, Chu KM, Law S, et al. Exome sequencing identifies frequent mutation of ARID1A in molecular subtypes of gastric cancer. Nat. Genet. 2011;43:1219-23.
18. Zang ZJ, Cutcutache I, Poon SL, Zhang SL, McPherson JR, Tao J, et al. Exome sequencing of gastric adenocarcinoma identifies recurrent somatic mutations in cell adhesion and chromatin remodeling genes. Nat. Genet. 2012;44:570-4.
19. Kakiuchi M, Nishizawa T, Ueda H, Gotoh K, Tanaka A, Hayashi A, et al. Recurrent gain-of-function mutations of RHOA in diffuse-type gastric carcinoma. Nat. Genet. 2014;46:583-7.
20. Wang K, Yuen ST, Xu J, Lee SP, Yan HHN, Shi ST, et al. Whole-genome sequencing and comprehensive molecular profiling identify new driver mutations in gastric cancer. Nat. Genet. 2014;46:573-82.
21. Wong SS, Kim K-M, Ting JC, Yu K, Fu J, Liu S, et al. Genomic landscape and genetic heterogeneity in gastric adenocarcinoma revealed by whole-genome sequencing. Nat. Commun. 2014;5:5477.
22. Liu J, McCleland M, Stawiski EW, Gnad F, Mayba O, Haverty PM et al. Integrated exome and transcriptome sequencing reveals ZAK isoform usage in gastric cancer. Nat. Commun. 2014 ;5:3830.

## Sheet: Table S2. Sample preparation
Table S2. Cutting areas of ESD-resected specimens (n=19) by laser capture microdissection and biopsies (n=2)
Case No.	Sample	Cutting Area (mm2)
Case 1	ESD	18.8
Case 2	ESD	15
Case 3	ESD	20.3
Case 4	ESD	23.2
Case 5	ESD	40
Case 6	ESD	42.3
Case 7	ESD	19.9
Case 8	ESD	51.5
Case 9	ESD	41.4
Case 10	ESD	25.5
Case 11	ESD	37.2
Case 12	ESD	19.9
Case 13_site1	ESD	12.4
Case 13_site2	ESD	22.1
Case 14	ESD	29.7
Case 15	ESD	28.8
Case 16	ESD	49.6
Case 17	ESD	44.5
Case 18	ESD	16.7
Case No.	Sample	Number of sections
Case 19	Biopsy	25 serial sections
Case 20	Biopsy	25 serial sections

## Sheet: Table S3.  DNA QC
Table S3. Assessment of tumor-derived DNA qualities
				On target of sequencing reads
Case No.	Short (ng/uL)	Long (ng/uL)	RQ	Selective Panel	Comprehensive Panel
Case 1	7.04373	2.11835	0.300743	0.9847	0.9766
Case 2	5.25657	1.31256	0.2497	0.9835	0.9687
Case 3	9.52893	3.06152	0.321287	0.9853	0.9629
Case 4	11.0717	5.78472	0.522479	0.9795	0.9576
Case 5	11.0322	7.61939	0.690653	0.9853	0.96
Case 6	40.6887	25.4116	0.624537	0.9931	0.9861
Case 7	22.2048	13.9496	0.628225	0.9926	0.976
Case 8	65.0209	35.763	0.550023	0.9916	0.9864
Case 9	29.8661	18.5943	0.622588	0.9924	0.9817
Case 10	6.20042	3.289	0.530448	0.98	0.9732
Case 11	10.8663	5.20045	0.478587	0.9916	0.9798
Case 12	11.2949	6.65744	0.589421	0.9917	0.9776
Case 13_site1	6.02517	2.62609	0.435853	0.9884	0.9754
Case 13_site2	8.46649	4.37994	0.517327	0.9931	0.9786
Case 14	6.39437	4.66666	0.729809	0.9891	0.9649
Case 15	9.99556	6.8745	0.687756	0.9913	0.9661
Case 16	29.7153	18.6735	0.628414	0.9911	0.9589
Case 17	0.613607	0.301647	0.491597	0.9899	0.9654
Case 18	0.584373	0.159084	0.27223	0.9759	0.9497
Case 19	1.69767	0.529303	0.311781	0.9838	0.9638
Case 20	9.12139	1.28397	0.140765	0.9782	0.9664
				On target of sequencing reads
	Short (ng/uL)	Long (ng/uL)	RQ	Selective Panel	Comprehensive Panel
Average	14.6784	8.34863	0.509173	0.987695	0.97047
Min	0.584373	0.159084	0.2497	0.9759	0.9497
Max	65.0209	35.763	0.729809	0.9931	0.9864
RQ relative quantification
